# Supplementary material for: Evaluation of hemostasis in patients with end-stage renal disease
Source: PLoS One. 2019 Feb 20;14(2):e0212237. doi: 10.1371/journal.pone.0212237 (PMC6382154; doi:10.1371/journal.pone.0212237)
Supplement: S1 File — Detailed results of all experiments performed. (XML) [file pone.0212237.s001.xml]

<?xml version="1.0" encoding="UTF-8"?>
<?xml-stylesheet type="text/xsl" href="#"?>
<xsl:stylesheet xmlns:xsl="http://www.w3.org/1999/XSL/Transform" xmlns:dt="urn:schemas-microsoft-com:datatypes" xmlns:ps="http://graphpad.com/prism/Prism.htm" version="1.0">
	<!--
	XML style sheet template for formatting data and info tables from GraphPad Prism 5.0.
	Copyright 2005 GraphPad Software, Inc.
-->
	<xsl:output method="html" version="4.0" omit-xml-declaration="yes"/>
	<GraphPadPrismFile xmlns="http://graphpad.com/prism/Prism.htm" PrismXMLVersion="5.00">
<Created>
<OriginalVersion CreatedByProgram="GraphPad Prism" CreatedByVersion="5.0.0.288" Login="abien" DateTime="2018-11-26T14:49:32+01:00"/>
</Created>
<InfoSequence>
<Ref ID="Info0" Selected="1"/>
</InfoSequence>
<Info ID="Info0">
<Title>Project info 1</Title>
<Notes>
</Notes>
<Constant><Name>Experiment Date</Name><Value>2018-11-26</Value></Constant>
<Constant><Name>Experiment ID</Name><Value/></Constant>
<Constant><Name>Notebook ID</Name><Value/></Constant>
<Constant><Name>Project</Name><Value/></Constant>
<Constant><Name>Experimenter</Name><Value/></Constant>
<Constant><Name>Protocol</Name><Value/></Constant>
</Info>

<TableSequence Selected="1">
<Ref ID="Table0"/>
<Ref ID="Table2"/>
<Ref ID="Table3"/>
<Ref ID="Table4"/>
<Ref ID="Table5" Selected="1"/>
<Ref ID="Table6"/>
<Ref ID="Table12"/>
<Ref ID="Table13"/>
<Ref ID="Table14"/>
<Ref ID="Table19"/>
<Ref ID="Table20"/>
<Ref ID="Table23"/>
<Ref ID="Table25"/>
<Ref ID="Table27"/>
<Ref ID="Table29"/>
<Ref ID="Table30"/>
<Ref ID="Table33"/>
<Ref ID="Table34"/>
<Ref ID="Table35"/>
<Ref ID="Table36"/>
<Ref ID="Table41"/>
<Ref ID="Table42"/>
<Ref ID="Table43"/>
<Ref ID="Table44"/>
<Ref ID="Table45"/>
<Ref ID="Table46"/>
<Ref ID="Table47"/>
<Ref ID="Table48"/>
<Ref ID="Table49"/>
<Ref ID="Table50"/>
<Ref ID="Table51"/>
<Ref ID="Table52"/>
<Ref ID="Table53"/>
<Ref ID="Table70"/>
<Ref ID="Table77"/>
<Ref ID="Table79"/>
<Ref ID="Table80"/>
<Ref ID="Table81"/>
<Ref ID="Table82"/>
</TableSequence>
<Table ID="Table0" Highlighted="1" XFormat="none" TableType="OneWay">
<Title>Leukos</Title>
<YColumn Width="81" Decimals="2" Subcolumns="1">
<Title>HC</Title>
<Subcolumn>
<d>4,09</d>
<d>6,8</d>
<d>6,96</d>
<d>5,14</d>
<d>5,47</d>
<d>7,51</d>
<d>4,84</d>
<d>4,05</d>
<d>6,6</d>
<d>7,32</d>
</Subcolumn>
</YColumn>
<YColumn Width="81" Decimals="2" Subcolumns="1">
<Title>CKD5</Title>
<Subcolumn>
<d>6,9</d>
<d>7,84</d>
<d>10,79</d>
<d>5,5</d>
<d>21,83</d>
<d>7,89</d>
<d>5,84</d>
<d>4,72</d>
<d>6,01</d>
<d>4,5</d>
</Subcolumn>
</YColumn>
<YColumn Width="81" Decimals="2" Subcolumns="1">
<Title>HD</Title>
<Subcolumn>
<d>6,9</d>
<d>7</d>
<d>5</d>
<d>5,31</d>
<d>6,93</d>
<d>4,4</d>
<d>7,37</d>
<d>7,41</d>
<d>6,66</d>
<d>7,82</d>
<d>6,38</d>
<d>10,64</d>
<d>6,92</d>
<d>6,68</d>
<d>7,9</d>
<d>7,56</d>
<d>4,87</d>
<d>4,24</d>
<d>5,2</d>
<d>6,94</d>
</Subcolumn>
</YColumn>
<YColumn Width="81" Decimals="2" Subcolumns="1">
<Title>PD</Title>
<Subcolumn>
<d>5,36</d>
<d>5,55</d>
<d>13,81</d>
<d>5</d>
<d>8,14</d>
<d>3,94</d>
<d>10,16</d>
<d>8,52</d>
<d>4,81</d>
<d>8,54</d>
</Subcolumn>
</YColumn>
</Table>
<Table ID="Table2" Highlighted="1" XFormat="none" TableType="OneWay">
<Title>Erys</Title>
<YColumn Width="81" Decimals="2" Subcolumns="1">
<Title>HC</Title>
<Subcolumn>
<d>4,44</d>
<d>4,19</d>
<d>5,03</d>
<d>4,3</d>
<d>4,86</d>
<d>5,11</d>
<d>4,38</d>
<d>4,58</d>
<d>4,33</d>
<d>5,07</d>
</Subcolumn>
</YColumn>
<YColumn Width="81" Decimals="2" Subcolumns="1">
<Title>CKD5</Title>
<Subcolumn>
<d>4,09</d>
<d>3,53</d>
<d>3,53</d>
<d>3,9</d>
<d>3,4</d>
<d>4,55</d>
<d>3,29</d>
<d>3,31</d>
<d>3,77</d>
<d>4,25</d>
</Subcolumn>
</YColumn>
<YColumn Width="81" Decimals="2" Subcolumns="1">
<Title>HD</Title>
<Subcolumn>
<d>4,05</d>
<d>2,91</d>
<d>2,97</d>
<d>3,05</d>
<d>3,41</d>
<d>4,18</d>
<d>4,09</d>
<d>5,61</d>
<d>4,09</d>
<d>4,44</d>
<d>3,61</d>
<d>4,04</d>
<d>4,24</d>
<d>4,36</d>
<d>4,74</d>
<d>4,71</d>
<d>2,53</d>
<d>3,9</d>
<d>3,96</d>
<d>3,45</d>
</Subcolumn>
</YColumn>
<YColumn Width="81" Decimals="2" Subcolumns="1">
<Title>PD</Title>
<Subcolumn>
<d>3,55</d>
<d>4,04</d>
<d>4</d>
<d>3,79</d>
<d>2,77</d>
<d>4,2</d>
<d>3,64</d>
<d>4,07</d>
<d>3,67</d>
<d>3,79</d>
</Subcolumn>
</YColumn>
</Table>
<Table ID="Table3" Highlighted="1" XFormat="none" TableType="OneWay">
<Title>Hb</Title>
<YColumn Width="81" Decimals="2" Subcolumns="1">
<Title>HC</Title>
<Subcolumn>
<d>15,7</d>
<d>13,1</d>
<d>15,5</d>
<d>13,5</d>
<d>14,5</d>
<d>15,3</d>
<d>11,7</d>
<d>14,4</d>
<d>14,3</d>
<d>15,2</d>
</Subcolumn>
</YColumn>
<YColumn Width="81" Decimals="2" Subcolumns="1">
<Title>CKD5</Title>
<Subcolumn>
<d>11,9</d>
<d>11,1</d>
<d>10,1</d>
<d>11,1</d>
<d>11,1</d>
<d>13,3</d>
<d>9,9</d>
<d>10</d>
<d>10,7</d>
<d>13,2</d>
</Subcolumn>
</YColumn>
<YColumn Width="81" Decimals="2" Subcolumns="1">
<Title>HD</Title>
<Subcolumn>
<d>12,1</d>
<d>9,7</d>
<d>9,8</d>
<d>9,9</d>
<d>10,8</d>
<d>10,2</d>
<d>11,9</d>
<d>10,9</d>
<d>12,6</d>
<d>14,1</d>
<d>11,9</d>
<d>13</d>
<d>13,1</d>
<d>12,3</d>
<d>9,5</d>
<d>15,7</d>
<d>8,5</d>
<d>11,2</d>
<d>12,2</d>
<d>10,8</d>
</Subcolumn>
</YColumn>
<YColumn Width="81" Decimals="2" Subcolumns="1">
<Title>PD</Title>
<Subcolumn>
<d>10,2</d>
<d>13,6</d>
<d>10,5</d>
<d>10,5</d>
<d>8,6</d>
<d>11,7</d>
<d>11,4</d>
<d>12,6</d>
<d>10</d>
<d>11,2</d>
</Subcolumn>
</YColumn>
</Table>
<Table ID="Table4" XFormat="none" TableType="OneWay">
<Title>Hkt</Title>
<YColumn Width="81" Decimals="3" Subcolumns="1">
<Title>HC</Title>
<Subcolumn>
<d>0,435</d>
<d>0,397</d>
<d>0,456</d>
<d>0,39</d>
<d>0,425</d>
<d>0,457</d>
<d>0,362</d>
<d>0,428</d>
<d>0,427</d>
<d>0,438</d>
</Subcolumn>
</YColumn>
<YColumn Width="81" Decimals="3" Subcolumns="1">
<Title>CKD5</Title>
<Subcolumn>
<d>0,53</d>
<d>0,32</d>
<d>0,304</d>
<d>0,326</d>
<d>0,332</d>
<d>0,387</d>
<d>0,306</d>
<d>0,295</d>
<d>0,331</d>
<d>0,388</d>
</Subcolumn>
</YColumn>
<YColumn Width="81" Decimals="3" Subcolumns="1">
<Title>HD</Title>
<Subcolumn>
<d>0,347</d>
<d>0,282</d>
<d>0,298</d>
<d>0,31</d>
<d>0,333</d>
<d>0,342</d>
<d>0,353</d>
<d>0,33</d>
<d>0,365</d>
<d>0,425</d>
<d>0,347</d>
<d>0,405</d>
<d>0,391</d>
<d>0,37</d>
<d>0,31</d>
<d>0,43</d>
<d>0,257</d>
<d>0,348</d>
<d>0,381</d>
<d>0,328</d>
</Subcolumn>
</YColumn>
<YColumn Width="81" Decimals="3" Subcolumns="1">
<Title>PD</Title>
<Subcolumn>
<d>0,294</d>
<d>0,393</d>
<d>0,336</d>
<d>0,334</d>
<d>0,257</d>
<d>0,37</d>
<d>0,35</d>
<d>0,389</d>
<d>0,306</d>
<d>0,338</d>
</Subcolumn>
</YColumn>
</Table>
<Table ID="Table5" XFormat="none" TableType="OneWay">
<Title>Thrombos</Title>
<YColumn Width="81" Decimals="2" Subcolumns="1">
<Title>HC</Title>
<Subcolumn>
<d>266</d>
<d>279</d>
<d>235</d>
<d>202</d>
<d>216</d>
<d>261</d>
<d>323</d>
<d>243</d>
<d>266</d>
<d>353</d>
</Subcolumn>
</YColumn>
<YColumn Width="75" Decimals="2" Subcolumns="1">
<Title>CKD5</Title>
<Subcolumn>
<d>203</d>
<d>245</d>
<d>249</d>
<d>174</d>
<d>247</d>
<d>233</d>
<d>202</d>
<d>143</d>
<d>126</d>
<d>241</d>
</Subcolumn>
</YColumn>
<YColumn Width="81" Decimals="2" Subcolumns="1">
<Title>HD</Title>
<Subcolumn>
<d>203</d>
<d>221</d>
<d>199</d>
<d>234</d>
<d>183</d>
<d>119</d>
<d>272</d>
<d>204</d>
<d>240</d>
<d>206</d>
<d>267</d>
<d>198</d>
<d>196</d>
<d>286</d>
<d>144</d>
<d>186</d>
<d>156</d>
<d>99</d>
<d>169</d>
<d>277</d>
</Subcolumn>
</YColumn>
<YColumn Width="81" Decimals="2" Subcolumns="1">
<Title>PD</Title>
<Subcolumn>
<d>124</d>
<d>257</d>
<d>149</d>
<d>303</d>
<d>160</d>
<d>154</d>
<d>337</d>
<d>352</d>
<d>194</d>
<d>349</d>
</Subcolumn>
</YColumn>
</Table>
<Table ID="Table6" XFormat="none" TableType="OneWay">
<Title>Krea Jaffé</Title>
<YColumn Width="81" Decimals="2" Subcolumns="1">
<Title>HC</Title>
<Subcolumn>
<d>0,87</d>
<d>0,82</d>
<d>0,78</d>
<d>0,79</d>
<d>0,82</d>
<d>0,92</d>
<d>0,87</d>
<d>0,89</d>
<d>0,88</d>
<d>0,98</d>
</Subcolumn>
</YColumn>
<YColumn Width="81" Decimals="2" Subcolumns="1">
<Title>CKD5</Title>
<Subcolumn>
<d>6,64</d>
<d>7,64</d>
<d>9,09</d>
<d>6,46</d>
<d>4,34</d>
<d>6,34</d>
<d>4,04</d>
<d>4,4</d>
<d>5,56</d>
<d>6,09</d>
</Subcolumn>
</YColumn>
<YColumn Width="81" Decimals="2" Subcolumns="1">
<Title>HD</Title>
<Subcolumn>
<d>11,2</d>
<d>11,79</d>
<d>8,29</d>
<d>6,22</d>
<d>6,44</d>
<d>5,43</d>
<d>5,58</d>
<d>6,48</d>
<d>4,99</d>
<d>4,25</d>
<d>11,03</d>
<d>11,01</d>
<d>5,85</d>
<d>5,78</d>
<d>5,88</d>
<d>2,75</d>
<d>4,19</d>
<d>2,38</d>
<d>9,21</d>
<d>9,06</d>
</Subcolumn>
</YColumn>
<YColumn Width="81" Decimals="2" Subcolumns="1">
<Title>PD</Title>
<Subcolumn>
<d>10,76</d>
<d>6,35</d>
<d>5,26</d>
<d>7,65</d>
<d>14,19</d>
<d>4,1</d>
<d>3</d>
<d>9,19</d>
<d>8,93</d>
<d>5,16</d>
</Subcolumn>
</YColumn>
</Table>
<Table ID="Table12" XFormat="none" TableType="OneWay">
<Title>Krea enzym</Title>
<YColumn Width="81" Decimals="2" Subcolumns="1">
<Title>HC</Title>
<Subcolumn>
<d>0,7</d>
<d>0,64</d>
<d>0,66</d>
<d>0,63</d>
<d/>
<d/>
<d>0,7</d>
<d>0,75</d>
<d>0,67</d>
<d>0,87</d>
</Subcolumn>
</YColumn>
<YColumn Width="81" Decimals="2" Subcolumns="1">
<Title>CKD5</Title>
<Subcolumn>
<d>6,06</d>
<d>7,59</d>
<d>9,94</d>
<d>6,48</d>
<d>4,16</d>
<d>6,56</d>
<d>3,97</d>
<d>4,61</d>
<d>5,63</d>
<d>6,3</d>
</Subcolumn>
</YColumn>
<YColumn Width="81" Decimals="2" Subcolumns="1">
<Title>HD</Title>
<Subcolumn>
<d>10,82</d>
<d>11,43</d>
<d>8,26</d>
<d>6,4</d>
<d>5,93</d>
<d>5,67</d>
<d>5,11</d>
<d>6,07</d>
<d>4,46</d>
<d>3,72</d>
<d>10,93</d>
<d>11,09</d>
<d/>
<d/>
<d>5,8</d>
<d>2,67</d>
<d>4,04</d>
<d>2,38</d>
<d>9,75</d>
<d>9,62</d>
</Subcolumn>
</YColumn>
<YColumn Width="81" Decimals="2" Subcolumns="1">
<Title>PD</Title>
<Subcolumn>
<d>10,17</d>
<d>6,57</d>
<d>5,62</d>
<d>8,15</d>
<d>15,84</d>
<d>5,02</d>
<d>3,05</d>
<d>9,37</d>
<d>10,14</d>
<d>5,03</d>
</Subcolumn>
</YColumn>
</Table>
<Table ID="Table13" XFormat="none" TableType="OneWay">
<Title>Harnstoff</Title>
<YColumn Width="81" Decimals="2" Subcolumns="1">
<Title>HC</Title>
<Subcolumn>
<d>6</d>
<d>13</d>
<d>19</d>
<d>9</d>
<d>10</d>
<d>11</d>
<d>12</d>
<d>11</d>
<d>10</d>
<d>19</d>
</Subcolumn>
</YColumn>
<YColumn Width="81" Decimals="2" Subcolumns="1">
<Title>CKD5</Title>
<Subcolumn>
<d>55</d>
<d>75</d>
<d>75</d>
<d>86</d>
<d>74</d>
<d>46</d>
<d>61</d>
<d>44</d>
<d>64</d>
<d>48</d>
</Subcolumn>
</YColumn>
<YColumn Width="81" Decimals="2" Subcolumns="1">
<Title>HD</Title>
<Subcolumn>
<d>64</d>
<d>80</d>
<d>62</d>
<d>33</d>
<d>47</d>
<d>39</d>
<d>47</d>
<d>34</d>
<d>43</d>
<d>28</d>
<d>76</d>
<d>66</d>
<d>33</d>
<d>53</d>
<d>24</d>
<d>48</d>
<d>34</d>
<d>39</d>
<d>78</d>
<d>38</d>
</Subcolumn>
</YColumn>
<YColumn Width="81" Decimals="2" Subcolumns="1">
<Title>PD</Title>
<Subcolumn>
<d>82</d>
<d>65</d>
<d>65</d>
<d>50</d>
<d>89</d>
<d>49</d>
<d>47</d>
<d>35</d>
<d>58</d>
<d>55</d>
</Subcolumn>
</YColumn>
</Table>
<Table ID="Table14" XFormat="none" TableType="OneWay">
<Title>eGFR</Title>
<YColumn Width="81" Decimals="2" Subcolumns="1">
<Title>HC</Title>
<Subcolumn>
<d>99</d>
<d>97</d>
<d>117</d>
<d>103</d>
<d>86</d>
<d>76</d>
<d>76</d>
<d>70</d>
<d>70</d>
<d>88</d>
</Subcolumn>
</YColumn>
<YColumn Width="81" Decimals="2" Subcolumns="1">
<Title>CKD5</Title>
<Subcolumn>
<d>7</d>
<d>8</d>
<d>6</d>
<d>11</d>
<d>13</d>
<d>10</d>
<d>12</d>
<d>11</d>
<d>11</d>
<d>13</d>
</Subcolumn>
</YColumn>
<YColumn Width="81" Decimals="2" Subcolumns="1">
<Title>HD</Title>
<Subcolumn>
<d>5</d>
<d>5</d>
<d>7</d>
<d>7</d>
<d>7</d>
<d>13</d>
<d>12</d>
<d>10</d>
<d>13</d>
<d>12</d>
<d>5</d>
<d>5</d>
<d>8</d>
<d>8</d>
<d>10</d>
<d>26</d>
<d>12</d>
<d>31</d>
<d>5</d>
<d>7</d>
</Subcolumn>
</YColumn>
<YColumn Width="81" Decimals="2" Subcolumns="1">
<Title>PD</Title>
<Subcolumn>
<d>6</d>
<d>10</d>
<d>10</d>
<d>6</d>
<d>4</d>
<d>13</d>
<d>24</d>
<d>5</d>
<d>6</d>
<d>9</d>
</Subcolumn>
</YColumn>
</Table>
<Table ID="Table19" XFormat="none" TableType="OneWay">
<Title>Quick</Title>
<YColumn Width="81" Decimals="2" Subcolumns="1">
<Title>HC</Title>
<Subcolumn>
<d>102</d>
<d>111</d>
<d>98</d>
<d>99</d>
<d>100</d>
<d>107</d>
<d>101</d>
<d>113</d>
<d>107</d>
<d>110</d>
</Subcolumn>
</YColumn>
<YColumn Width="81" Decimals="2" Subcolumns="1">
<Title>CKD5</Title>
<Subcolumn>
<d>106</d>
<d>116</d>
<d>108</d>
<d>119</d>
<d>120</d>
<d>114</d>
<d>110</d>
<d>99</d>
<d>110</d>
</Subcolumn>
</YColumn>
<YColumn Width="81" Decimals="2" Subcolumns="1">
<Title>HD</Title>
<Subcolumn>
<d>98</d>
<d>111</d>
<d>116</d>
<d>120</d>
<d>92</d>
<d>82</d>
<d>105</d>
<d>111</d>
<d>119</d>
<d>84</d>
<d>111</d>
<d>106</d>
<d>111</d>
<d>116</d>
<d>106</d>
<d>113</d>
<d>107</d>
</Subcolumn>
</YColumn>
<YColumn Width="81" Decimals="2" Subcolumns="1">
<Title>PD</Title>
<Subcolumn>
<d>109</d>
<d>93</d>
<d>119</d>
<d>113</d>
<d>120</d>
<d>107</d>
<d>120</d>
<d>85</d>
<d>46</d>
<d>120</d>
</Subcolumn>
</YColumn>
</Table>
<Table ID="Table20" XFormat="none" TableType="OneWay">
<Title>INR</Title>
<YColumn Width="81" Decimals="2" Subcolumns="1">
<Title>HC</Title>
<Subcolumn>
<d>0,99</d>
<d>0,95</d>
<d>1,01</d>
<d>1,01</d>
<d>1</d>
<d>0,97</d>
<d>0,99</d>
<d>0,95</d>
<d>0,97</d>
<d>0,97</d>
</Subcolumn>
</YColumn>
<YColumn Width="81" Decimals="2" Subcolumns="1">
<Title>CKD5</Title>
<Subcolumn>
<d>0,97</d>
<d>0,94</d>
<d>0,97</d>
<d>0,93</d>
<d>0,92</d>
<d>0,95</d>
<d>0,96</d>
<d>1</d>
<d>0,97</d>
</Subcolumn>
</YColumn>
<YColumn Width="81" Decimals="2" Subcolumns="1">
<Title>HD</Title>
<Subcolumn>
<d>1,01</d>
<d>0,95</d>
<d>0,93</d>
<d>0,92</d>
<d>1,04</d>
<d>1,09</d>
<d>0,98</d>
<d>0,96</d>
<d>0,93</d>
<d>1,08</d>
<d>0,95</d>
<d>0,97</d>
<d>0,95</d>
<d>0,93</d>
<d>0,97</d>
<d>0,94</d>
<d>0,97</d>
</Subcolumn>
</YColumn>
<YColumn Width="81" Decimals="2" Subcolumns="1">
<Title>PD</Title>
<Subcolumn>
<d>0,96</d>
<d>1,03</d>
<d>0,93</d>
<d>0,95</d>
<d>0,94</d>
<d>0,98</d>
<d>0,92</d>
<d>1,07</d>
<d>1,48</d>
<d>0,91</d>
</Subcolumn>
</YColumn>
</Table>
<Table ID="Table23" XFormat="none" TableType="OneWay">
<Title>aPTT</Title>
<YColumn Width="81" Decimals="2" Subcolumns="1">
<Title>HC</Title>
<Subcolumn>
<d>25,9</d>
<d>28</d>
<d>29,9</d>
<d>25</d>
<d>25,4</d>
<d>27,8</d>
<d>27,7</d>
<d>25,8</d>
<d>25,6</d>
<d>28,3</d>
</Subcolumn>
</YColumn>
<YColumn Width="81" Decimals="3" Subcolumns="1">
<Title>CKD5</Title>
<Subcolumn>
<d>26</d>
<d>21,8</d>
<d>25,4</d>
<d>23,1</d>
<d>22,1</d>
<d>22,5</d>
<d>24,8</d>
<d>27,3</d>
<d>27,4</d>
</Subcolumn>
</YColumn>
<YColumn Width="81" Decimals="2" Subcolumns="1">
<Title>HD</Title>
<Subcolumn>
<d>33,4</d>
<d>26,2</d>
<d>26,5</d>
<d>25</d>
<d>24,3</d>
<d>30,6</d>
<d>28,5</d>
<d>22</d>
<d>25,1</d>
<d>30,1</d>
<d>25,5</d>
<d>28</d>
<d>26,3</d>
<d>24,6</d>
<d>25,6</d>
<d>25,9</d>
<d>26,4</d>
</Subcolumn>
</YColumn>
<YColumn Width="81" Decimals="2" Subcolumns="1">
<Title>PD</Title>
<Subcolumn>
<d>27,4</d>
<d>26,5</d>
<d>21,4</d>
<d>24,6</d>
<d>23,3</d>
<d>27,2</d>
<d>25,4</d>
<d>25,3</d>
<d>33,9</d>
<d>25,9</d>
</Subcolumn>
</YColumn>
</Table>
<Table ID="Table25" XFormat="none" TableType="OneWay">
<Title>TZ</Title>
<YColumn Width="81" Decimals="2" Subcolumns="1">
<Title>HC</Title>
<Subcolumn>
<d>18,7</d>
<d>17,9</d>
<d>16,9</d>
<d/>
<d>17,2</d>
<d>18,2</d>
<d>18,4</d>
<d>17,3</d>
<d>18</d>
<d>19,1</d>
</Subcolumn>
</YColumn>
<YColumn Width="81" Decimals="3" Subcolumns="1">
<Title>CKD5</Title>
<Subcolumn>
<d>16,8</d>
<d>16,6</d>
<d>17</d>
<d>16,4</d>
<d>19,1</d>
<d>17,9</d>
<d>16,3</d>
<d>17,9</d>
<d>17,3</d>
<d>17,1</d>
</Subcolumn>
</YColumn>
<YColumn Width="81" Decimals="2" Subcolumns="1">
<Title>HD</Title>
<Subcolumn>
<d>18,1</d>
<d>18,5</d>
<d>18,3</d>
<d>17,5</d>
<d>17,6</d>
<d>17,6</d>
<d>18,5</d>
<d>18,1</d>
<d>17,5</d>
<d>18</d>
<d>18,5</d>
<d>18,1</d>
<d>17</d>
<d>18,6</d>
<d>19,9</d>
<d>17</d>
<d>18,3</d>
<d>19,1</d>
<d>17,8</d>
<d>17,3</d>
</Subcolumn>
</YColumn>
<YColumn Width="81" Decimals="2" Subcolumns="1">
<Title>PD</Title>
<Subcolumn>
<d>17,3</d>
<d>17,7</d>
<d>18,1</d>
<d>17,3</d>
<d>16,5</d>
<d>20,3</d>
<d>17,8</d>
<d>18,3</d>
<d>18,5</d>
<d>33,7</d>
</Subcolumn>
</YColumn>
</Table>
<Table ID="Table27" XFormat="none" TableType="OneWay">
<Title>Fibrinogen</Title>
<YColumn Width="81" Decimals="2" Subcolumns="1">
<Title>HC</Title>
<Subcolumn>
<d>202</d>
<d>208</d>
<d>241</d>
<d>233</d>
<d>244</d>
<d>214</d>
<d>364</d>
<d>456</d>
<d>279</d>
<d>252</d>
</Subcolumn>
</YColumn>
<YColumn Width="81" Decimals="3" Subcolumns="1">
<Title>CKD5</Title>
<Subcolumn>
<d>348</d>
<d>420</d>
<d>339</d>
<d>418</d>
<d>310</d>
<d>349</d>
<d>370</d>
<d>349</d>
<d>273</d>
<d>473</d>
</Subcolumn>
</YColumn>
<YColumn Width="81" Decimals="2" Subcolumns="1">
<Title>HD</Title>
<Subcolumn>
<d>443</d>
<d>282</d>
<d>361</d>
<d>500</d>
<d>298</d>
<d>293</d>
<d>262</d>
<d>468</d>
<d>385</d>
<d>303</d>
<d>406</d>
<d>444</d>
<d>262</d>
<d>372</d>
<d>202</d>
<d>361</d>
<d>313</d>
<d>348</d>
<d>215</d>
<d>370</d>
</Subcolumn>
</YColumn>
<YColumn Width="81" Decimals="2" Subcolumns="1">
<Title>PD</Title>
<Subcolumn>
<d>326</d>
<d>379</d>
<d>336</d>
<d>349</d>
<d>656</d>
<d>244</d>
<d>403</d>
<d>502</d>
<d>394</d>
<d>643</d>
</Subcolumn>
</YColumn>
</Table>
<Table ID="Table29" XFormat="none" TableType="OneWay">
<Title>PFA-Epi</Title>
<YColumn Width="81" Decimals="2" Subcolumns="1">
<Title>HC</Title>
<Subcolumn>
<d>129</d>
<d>143</d>
<d>142</d>
<d>91</d>
<d>114</d>
<d>95</d>
<d>259</d>
<d>205</d>
<d>92</d>
<d>122</d>
</Subcolumn>
</YColumn>
<YColumn Width="81" Decimals="3" Subcolumns="1">
<Title>CKD5</Title>
<Subcolumn>
<d>255</d>
<d>128</d>
<d>292</d>
<d>83</d>
<d>143</d>
<d>130</d>
<d>280</d>
<d>164</d>
<d>185</d>
</Subcolumn>
</YColumn>
<YColumn Width="81" Decimals="2" Subcolumns="1">
<Title>HD</Title>
<Subcolumn>
<d>139</d>
<d>234</d>
<d>137</d>
<d>273</d>
<d>150</d>
<d>300</d>
<d>120</d>
<d>70</d>
<d>294</d>
</Subcolumn>
</YColumn>
<YColumn Width="81" Decimals="2" Subcolumns="1">
<Title>PD</Title>
<Subcolumn>
<d>118</d>
<d>93</d>
<d>123</d>
<d>157</d>
<d>148</d>
<d>117</d>
</Subcolumn>
</YColumn>
</Table>
<Table ID="Table30" XFormat="none" TableType="OneWay">
<Title>PFA-ADP</Title>
<YColumn Width="81" Decimals="2" Subcolumns="1">
<Title>HC</Title>
<Subcolumn>
<d>82</d>
<d>94</d>
<d>102</d>
<d>78</d>
<d>107</d>
<d>80</d>
<d>109</d>
<d>94</d>
<d>65</d>
<d>94</d>
</Subcolumn>
</YColumn>
<YColumn Width="81" Decimals="3" Subcolumns="1">
<Title>CKD5</Title>
<Subcolumn>
<d>100</d>
<d>71</d>
<d>248</d>
<d>74</d>
<d>102</d>
<d>105</d>
<d>300</d>
<d>165</d>
<d>140</d>
</Subcolumn>
</YColumn>
<YColumn Width="81" Decimals="2" Subcolumns="1">
<Title>HD</Title>
<Subcolumn>
<d>93</d>
<d>132</d>
<d>112</d>
<d>175</d>
<d>159</d>
<d>108</d>
<d>83</d>
<d>80</d>
<d>137</d>
<d>148</d>
<d>128</d>
<d>104</d>
<d>109</d>
<d>107</d>
<d>104</d>
<d>115</d>
<d>199</d>
</Subcolumn>
</YColumn>
<YColumn Width="81" Decimals="2" Subcolumns="1">
<Title>PD</Title>
<Subcolumn>
<d>93</d>
<d>83</d>
<d>103</d>
<d>99</d>
<d>80</d>
<d>76</d>
<d>68</d>
<d>92</d>
</Subcolumn>
</YColumn>
</Table>
<Table ID="Table33" XFormat="none" TableType="OneWay">
<Title>ADPTest</Title>
<YColumn Width="81" Decimals="2" Subcolumns="1">
<Title>HC</Title>
<Subcolumn>
<d>79</d>
<d>71</d>
<d>87</d>
<d>67</d>
<d>77</d>
<d>89</d>
<d>69</d>
<d>68</d>
<d>135</d>
<d>124</d>
</Subcolumn>
</YColumn>
<YColumn Width="81" Decimals="3" Subcolumns="1">
<Title>CKD5</Title>
<Subcolumn>
<d>95</d>
<d>93</d>
<d>88</d>
<d>75</d>
<d>79</d>
<d>63</d>
<d>55</d>
<d>48</d>
<d>66</d>
<d>88</d>
</Subcolumn>
</YColumn>
<YColumn Width="81" Decimals="2" Subcolumns="1">
<Title>HD</Title>
<Subcolumn>
<d>46</d>
<d>83</d>
<d>78</d>
<d>114</d>
<d>119</d>
<d>48</d>
<d>37</d>
<d>84</d>
<d>91</d>
<d/>
<d>72</d>
<d>74</d>
<d>63</d>
<d>21</d>
<d>93</d>
<d>83</d>
<d>98</d>
<d>95</d>
<d>24</d>
<d>57</d>
</Subcolumn>
</YColumn>
<YColumn Width="81" Decimals="2" Subcolumns="1">
<Title>PD</Title>
<Subcolumn>
<d>37</d>
<d>56</d>
<d>45</d>
<d>67</d>
<d>39</d>
<d>23</d>
<d>103</d>
<d>93</d>
<d>61</d>
<d>83</d>
</Subcolumn>
</YColumn>
</Table>
<Table ID="Table34" XFormat="none" TableType="OneWay">
<Title>ASPITest</Title>
<YColumn Width="81" Decimals="2" Subcolumns="1">
<Title>HC</Title>
<Subcolumn>
<d>81</d>
<d>102</d>
<d>52</d>
<d>69</d>
<d>86</d>
<d>87</d>
<d>75</d>
<d>85</d>
<d>101</d>
<d>108</d>
</Subcolumn>
</YColumn>
<YColumn Width="81" Decimals="3" Subcolumns="1">
<Title>CKD5</Title>
<Subcolumn>
<d>121</d>
<d>127</d>
<d>117</d>
<d>115</d>
<d>110</d>
<d>110</d>
<d>60</d>
<d>16</d>
<d>74</d>
<d>47</d>
</Subcolumn>
</YColumn>
<YColumn Width="81" Decimals="2" Subcolumns="1">
<Title>HD</Title>
<Subcolumn>
<d>66</d>
<d>93</d>
<d>92</d>
<d>137</d>
<d>102</d>
<d>50</d>
<d>53</d>
<d>98</d>
<d>62</d>
<d>27</d>
<d>97</d>
</Subcolumn>
</YColumn>
<YColumn Width="81" Decimals="2" Subcolumns="1">
<Title>PD</Title>
<Subcolumn>
<d>48</d>
<d>62</d>
<d>46</d>
<d>92</d>
<d>117</d>
<d>54</d>
<d>109</d>
</Subcolumn>
</YColumn>
</Table>
<Table ID="Table35" XFormat="none" TableType="OneWay">
<Title>TRAPTest</Title>
<YColumn Width="81" Decimals="2" Subcolumns="1">
<Title>HC</Title>
<Subcolumn>
<d>69</d>
<d>109</d>
<d>86</d>
<d>100</d>
<d>101</d>
<d>110</d>
<d>70</d>
<d>99</d>
<d>124</d>
<d>111</d>
</Subcolumn>
</YColumn>
<YColumn Width="81" Decimals="3" Subcolumns="1">
<Title>CKD5</Title>
<Subcolumn>
<d>125</d>
<d>83</d>
<d>106</d>
<d>123</d>
<d>114</d>
<d>78</d>
<d>88</d>
<d>110</d>
<d>90</d>
<d>109</d>
</Subcolumn>
</YColumn>
<YColumn Width="81" Decimals="2" Subcolumns="1">
<Title>HD</Title>
<Subcolumn>
<d>88</d>
<d>93</d>
<d>108</d>
<d>110</d>
<d>213</d>
<d>93</d>
<d>68</d>
<d>110</d>
<d>80</d>
<d>189</d>
<d>155</d>
<d>138</d>
<d>98</d>
<d>120</d>
<d>151</d>
<d/>
<d>126</d>
<d>161</d>
<d>77</d>
<d>110</d>
</Subcolumn>
</YColumn>
<YColumn Width="81" Decimals="2" Subcolumns="1">
<Title>PD</Title>
<Subcolumn>
<d>90</d>
<d>97</d>
<d>47</d>
<d>99</d>
<d>133</d>
<d>64</d>
<d>95</d>
<d>93</d>
<d>85</d>
<d>122</d>
</Subcolumn>
</YColumn>
</Table>
<Table ID="Table36" XFormat="none" TableType="OneWay">
<Title>RISTOTest</Title>
<YColumn Width="81" Decimals="2" Subcolumns="1">
<Title>HC</Title>
<Subcolumn>
<d>26</d>
<d>26</d>
<d>4</d>
<d>20</d>
<d>19</d>
<d>19</d>
<d>17</d>
<d>5</d>
<d>27</d>
<d>26</d>
</Subcolumn>
</YColumn>
<YColumn Width="81" Decimals="3" Subcolumns="1">
<Title>CKD5</Title>
<Subcolumn>
<d>28</d>
<d>9</d>
<d>27</d>
<d>11</d>
<d>39</d>
<d>16</d>
<d>15</d>
<d>7</d>
<d>14</d>
<d>14</d>
</Subcolumn>
</YColumn>
<YColumn Width="81" Decimals="2" Subcolumns="1">
<Title>HD</Title>
<Subcolumn>
<d>24</d>
<d>11</d>
<d>14</d>
<d>30</d>
<d>23</d>
<d>28</d>
<d>16</d>
<d>28</d>
<d>29</d>
<d>33</d>
<d>39</d>
<d>18</d>
<d>24</d>
<d>22</d>
<d>22</d>
<d>45</d>
<d>39</d>
<d>24</d>
<d>2</d>
<d>22</d>
</Subcolumn>
</YColumn>
<YColumn Width="81" Decimals="2" Subcolumns="1">
<Title>PD</Title>
<Subcolumn>
<d>22</d>
<d>18</d>
<d>23</d>
<d>17</d>
<d>8</d>
<d>3</d>
<d>12</d>
<d>35</d>
<d>25</d>
<d>8</d>
</Subcolumn>
</YColumn>
</Table>
<Table ID="Table41" XFormat="none" TableType="OneWay">
<Title>ExtemCT</Title>
<YColumn Width="81" Decimals="2" Subcolumns="1">
<Title>HC</Title>
<Subcolumn>
<d/>
<d/>
<d/>
<d/>
<d>53</d>
<d>48</d>
<d>52</d>
<d>61</d>
<d>85</d>
<d>83</d>
<d>81</d>
<d>61</d>
<d>47</d>
<d>69</d>
</Subcolumn>
</YColumn>
<YColumn Width="81" Decimals="3" Subcolumns="1">
<Title>CKD5</Title>
<Subcolumn>
<d/>
<d/>
<d/>
<d/>
<d>56</d>
<d>68</d>
<d>62</d>
<d>56</d>
<d>121</d>
<d>69</d>
<d>94</d>
<d>71</d>
<d>78</d>
</Subcolumn>
</YColumn>
<YColumn Width="81" Decimals="2" Subcolumns="1">
<Title>HD</Title>
<Subcolumn>
<d/>
<d/>
<d/>
<d/>
<d>53</d>
<d>45</d>
<d>65</d>
<d>58</d>
<d>76</d>
<d>79</d>
<d>62</d>
<d>81</d>
<d>140</d>
<d>49</d>
<d>50</d>
<d>58</d>
<d>53</d>
<d>57</d>
<d>55</d>
<d>51</d>
<d>30</d>
</Subcolumn>
</YColumn>
<YColumn Width="81" Decimals="2" Subcolumns="1">
<Title>PD</Title>
<Subcolumn>
<d/>
<d/>
<d/>
<d/>
<d>55</d>
<d>43</d>
<d>86</d>
<d>57</d>
<d>86</d>
<d>58</d>
<d>65</d>
<d>66</d>
<d>239</d>
<d>63</d>
</Subcolumn>
</YColumn>
</Table>
<Table ID="Table42" XFormat="none" TableType="OneWay">
<Title>ExtemA10</Title>
<YColumn Width="81" Decimals="2" Subcolumns="1">
<Title>HC</Title>
<Subcolumn>
<d>53</d>
<d>53</d>
<d>50</d>
<d>52</d>
<d>52</d>
<d>52</d>
<d>64</d>
<d>60</d>
<d>57</d>
<d>63</d>
</Subcolumn>
</YColumn>
<YColumn Width="81" Decimals="3" Subcolumns="1">
<Title>CKD5</Title>
<Subcolumn>
<d>67</d>
<d>66</d>
<d>57</d>
<d>66</d>
<d>47</d>
<d>60</d>
<d>56</d>
<d>60</d>
<d>58</d>
</Subcolumn>
</YColumn>
<YColumn Width="81" Decimals="2" Subcolumns="1">
<Title>HD</Title>
<Subcolumn>
<d>60</d>
<d>58</d>
<d>69</d>
<d>68</d>
<d>53</d>
<d>46</d>
<d>56</d>
<d>74</d>
<d>57</d>
<d>61</d>
<d>63</d>
<d>70</d>
<d>53</d>
<d>60</d>
<d>54</d>
<d>60</d>
<d>58</d>
</Subcolumn>
</YColumn>
<YColumn Width="81" Decimals="2" Subcolumns="1">
<Title>PD</Title>
<Subcolumn>
<d>52</d>
<d>58</d>
<d>50</d>
<d>63</d>
<d>74</d>
<d>56</d>
<d>73</d>
<d>66</d>
<d>60</d>
<d>73</d>
</Subcolumn>
</YColumn>
</Table>
<Table ID="Table43" XFormat="none" TableType="OneWay">
<Title>ExtemMCF</Title>
<YColumn Width="81" Decimals="2" Subcolumns="1">
<Title>HC</Title>
<Subcolumn>
<d>62</d>
<d>67</d>
<d>58</d>
<d>62</d>
<d>59</d>
<d>58</d>
<d>67</d>
<d>66</d>
<d>60</d>
<d>66</d>
</Subcolumn>
</YColumn>
<YColumn Width="81" Decimals="3" Subcolumns="1">
<Title>CKD5</Title>
<Subcolumn>
<d>71</d>
<d>71</d>
<d>64</d>
<d>72</d>
<d>59</d>
<d>65</d>
<d>63</d>
<d>66</d>
<d>66</d>
</Subcolumn>
</YColumn>
<YColumn Width="81" Decimals="2" Subcolumns="1">
<Title>HD</Title>
<Subcolumn>
<d>68</d>
<d>65</d>
<d>73</d>
<d>73</d>
<d>61</d>
<d>55</d>
<d>62</d>
<d>77</d>
<d>62</d>
<d>68</d>
<d>70</d>
<d>75</d>
<d>58</d>
<d>66</d>
<d>63</d>
<d>67</d>
<d>66</d>
</Subcolumn>
</YColumn>
<YColumn Width="81" Decimals="2" Subcolumns="1">
<Title>PD</Title>
<Subcolumn>
<d>58</d>
<d>65</d>
<d>61</d>
<d>66</d>
<d>78</d>
<d>62</d>
<d>75</d>
<d>71</d>
<d>66</d>
<d>77</d>
</Subcolumn>
</YColumn>
</Table>
<Table ID="Table44" XFormat="none" TableType="OneWay">
<Title>ExtemML</Title>
<YColumn Width="81" Decimals="2" Subcolumns="1">
<Title>HC</Title>
<Subcolumn>
<d>14</d>
<d>16</d>
<d>6</d>
<d>9</d>
<d>4</d>
<d>14</d>
<d>14</d>
<d>11</d>
<d>11</d>
<d>21</d>
</Subcolumn>
</YColumn>
<YColumn Width="81" Decimals="3" Subcolumns="1">
<Title>CKD5</Title>
<Subcolumn>
<d>12</d>
<d>2</d>
<d>12</d>
<d>7</d>
<d>4</d>
<d>9</d>
<d>11</d>
<d>6</d>
<d>16</d>
</Subcolumn>
</YColumn>
<YColumn Width="81" Decimals="2" Subcolumns="1">
<Title>HD</Title>
<Subcolumn>
<d>1</d>
<d>9</d>
<d>7</d>
<d>13</d>
<d>3</d>
<d>9</d>
<d>14</d>
<d>10</d>
<d>5</d>
<d>4</d>
<d>0</d>
<d>1</d>
<d>12</d>
<d>6</d>
<d>4</d>
<d>3</d>
<d>10</d>
</Subcolumn>
</YColumn>
<YColumn Width="81" Decimals="2" Subcolumns="1">
<Title>PD</Title>
<Subcolumn>
<d>2</d>
<d>8</d>
<d>3</d>
<d>13</d>
<d>8</d>
<d>14</d>
<d>6</d>
<d>8</d>
<d>7</d>
<d>9</d>
</Subcolumn>
</YColumn>
</Table>
<Table ID="Table45" XFormat="none" TableType="OneWay">
<Title>IntemCT</Title>
<YColumn Width="81" Decimals="2" Subcolumns="1">
<Title>HC</Title>
<Subcolumn>
<d>169</d>
<d>159</d>
<d>216</d>
<d>163</d>
<d>232</d>
<d>181</d>
<d>182</d>
<d>195</d>
<d>146</d>
<d>217</d>
</Subcolumn>
</YColumn>
<YColumn Width="81" Decimals="3" Subcolumns="1">
<Title>CKD5</Title>
<Subcolumn>
<d>172</d>
<d>136</d>
<d>157</d>
<d>149</d>
<d>169</d>
<d>164</d>
<d>171</d>
<d>203</d>
<d>224</d>
</Subcolumn>
</YColumn>
<YColumn Width="81" Decimals="2" Subcolumns="1">
<Title>HD</Title>
<Subcolumn>
<d>151</d>
<d>170</d>
<d>177</d>
<d>160</d>
<d>54</d>
<d>185</d>
<d>171</d>
<d>145</d>
<d>39</d>
<d>203</d>
<d>120</d>
<d>169</d>
<d>192</d>
<d>160</d>
<d>177</d>
<d>173</d>
<d>222</d>
</Subcolumn>
</YColumn>
<YColumn Width="81" Decimals="2" Subcolumns="1">
<Title>PD</Title>
<Subcolumn>
<d>176</d>
<d>138</d>
<d>176</d>
<d>175</d>
<d>140</d>
<d>196</d>
<d>182</d>
<d>170</d>
<d>221</d>
<d>184</d>
</Subcolumn>
</YColumn>
</Table>
<Table ID="Table46" XFormat="none" TableType="OneWay">
<Title>IntemA10</Title>
<YColumn Width="81" Decimals="2" Subcolumns="1">
<Title>HC</Title>
<Subcolumn>
<d>50</d>
<d>58</d>
<d>53</d>
<d>59</d>
<d>51</d>
<d>53</d>
<d>65</d>
<d>60</d>
<d>57</d>
<d>59</d>
</Subcolumn>
</YColumn>
<YColumn Width="81" Decimals="3" Subcolumns="1">
<Title>CKD5</Title>
<Subcolumn>
<d>66</d>
<d>66</d>
<d>59</d>
<d>65</d>
<d>52</d>
<d>59</d>
<d>56</d>
<d>58</d>
<d>53</d>
</Subcolumn>
</YColumn>
<YColumn Width="81" Decimals="2" Subcolumns="1">
<Title>HD</Title>
<Subcolumn>
<d>58</d>
<d>61</d>
<d>68</d>
<d>69</d>
<d>52</d>
<d>47</d>
<d>55</d>
<d>71</d>
<d>61</d>
<d>61</d>
<d>63</d>
<d>67</d>
<d>55</d>
<d>57</d>
<d>56</d>
<d>53</d>
<d>55</d>
</Subcolumn>
</YColumn>
<YColumn Width="81" Decimals="2" Subcolumns="1">
<Title>PD</Title>
<Subcolumn>
<d>51</d>
<d>60</d>
<d>51</d>
<d>61</d>
<d>72</d>
<d>55</d>
<d>70</d>
<d>65</d>
<d>57</d>
<d>72</d>
</Subcolumn>
</YColumn>
</Table>
<Table ID="Table47" XFormat="none" TableType="OneWay">
<Title>IntemMCF</Title>
<YColumn Width="81" Decimals="2" Subcolumns="1">
<Title>HC</Title>
<Subcolumn>
<d>57</d>
<d>62</d>
<d>57</d>
<d>65</d>
<d>56</d>
<d>57</d>
<d>67</d>
<d>65</d>
<d>62</d>
<d>61</d>
</Subcolumn>
</YColumn>
<YColumn Width="81" Decimals="3" Subcolumns="1">
<Title>CKD5</Title>
<Subcolumn>
<d>69</d>
<d>72</d>
<d>65</d>
<d>71</d>
<d>61</d>
<d>64</d>
<d>61</d>
<d>64</d>
<d>60</d>
</Subcolumn>
</YColumn>
<YColumn Width="81" Decimals="2" Subcolumns="1">
<Title>HD</Title>
<Subcolumn>
<d>66</d>
<d>65</d>
<d>77</d>
<d>74</d>
<d>6</d>
<d>55</d>
<d>59</d>
<d>74</d>
<d>66</d>
<d>66</d>
<d>69</d>
<d>72</d>
<d>58</d>
<d>62</d>
<d>63</d>
<d>60</d>
<d>62</d>
</Subcolumn>
</YColumn>
<YColumn Width="81" Decimals="2" Subcolumns="1">
<Title>PD</Title>
<Subcolumn>
<d>55</d>
<d>65</d>
<d>61</d>
<d>63</d>
<d>79</d>
<d>61</d>
<d>72</d>
<d>69</d>
<d>64</d>
<d>76</d>
</Subcolumn>
</YColumn>
</Table>
<Table ID="Table48" XFormat="none" TableType="OneWay">
<Title>IntemML</Title>
<YColumn Width="81" Decimals="2" Subcolumns="1">
<Title>HC</Title>
<Subcolumn>
<d>12</d>
<d>7</d>
<d>6</d>
<d>8</d>
<d>4</d>
<d>14</d>
<d>14</d>
<d>13</d>
<d>15</d>
<d>6</d>
</Subcolumn>
</YColumn>
<YColumn Width="81" Decimals="3" Subcolumns="1">
<Title>CKD5</Title>
<Subcolumn>
<d>11</d>
<d>3</d>
<d>10</d>
<d>6</d>
<d>4</d>
<d>9</d>
<d>13</d>
<d>9</d>
<d>15</d>
</Subcolumn>
</YColumn>
<YColumn Width="81" Decimals="2" Subcolumns="1">
<Title>HD</Title>
<Subcolumn>
<d>4</d>
<d>7</d>
<d>0</d>
<d>9</d>
<d>68</d>
<d>8</d>
<d>14</d>
<d>12</d>
<d>2</d>
<d>3</d>
<d>0</d>
<d>2</d>
<d>12</d>
<d>7</d>
<d>6</d>
<d>2</d>
<d>11</d>
</Subcolumn>
</YColumn>
<YColumn Width="81" Decimals="2" Subcolumns="1">
<Title>PD</Title>
<Subcolumn>
<d>3</d>
<d>8</d>
<d>3</d>
<d>13</d>
<d>10</d>
<d>8</d>
<d>6</d>
<d>8</d>
<d>6</d>
<d>10</d>
</Subcolumn>
</YColumn>
</Table>
<Table ID="Table49" XFormat="none" TableType="OneWay">
<Title>FibtemCT</Title>
<YColumn Width="81" Decimals="2" Subcolumns="1">
<Title>HC</Title>
<Subcolumn>
<d>53</d>
<d>49</d>
<d>49</d>
<d>55</d>
<d>89</d>
<d>60</d>
<d>63</d>
<d>92</d>
<d>48</d>
<d>65</d>
</Subcolumn>
</YColumn>
<YColumn Width="81" Decimals="3" Subcolumns="1">
<Title>CKD5</Title>
<Subcolumn>
<d>51</d>
<d>66</d>
<d>50</d>
<d>50</d>
<d>85</d>
<d>54</d>
<d>75</d>
<d>59</d>
<d>82</d>
</Subcolumn>
</YColumn>
<YColumn Width="81" Decimals="2" Subcolumns="1">
<Title>HD</Title>
<Subcolumn>
<d>45</d>
<d>45</d>
<d/>
<d>59</d>
<d>63</d>
<d>72</d>
<d>62</d>
<d>64</d>
<d>37</d>
<d>47</d>
<d>45</d>
<d>49</d>
<d>60</d>
<d>46</d>
<d>58</d>
<d>48</d>
<d>63</d>
</Subcolumn>
</YColumn>
<YColumn Width="81" Decimals="2" Subcolumns="1">
<Title>PD</Title>
<Subcolumn>
<d>49</d>
<d>46</d>
<d>66</d>
<d>51</d>
<d>58</d>
<d>51</d>
<d>64</d>
<d>60</d>
<d>215</d>
<d>199</d>
</Subcolumn>
</YColumn>
</Table>
<Table ID="Table50" XFormat="none" TableType="OneWay">
<Title>FibtemA10</Title>
<YColumn Width="81" Decimals="2" Subcolumns="1">
<Title>HC</Title>
<Subcolumn>
<d>10</d>
<d>13</d>
<d>12</d>
<d>18</d>
<d>11</d>
<d>14</d>
<d>28</d>
<d>26</d>
<d>16</d>
<d>15</d>
</Subcolumn>
</YColumn>
<YColumn Width="81" Decimals="3" Subcolumns="1">
<Title>CKD5</Title>
<Subcolumn>
<d>28</d>
<d>27</d>
<d>27</d>
<d>29</d>
<d>20</d>
<d>23</d>
<d>20</d>
<d>21</d>
<d>14</d>
</Subcolumn>
</YColumn>
<YColumn Width="81" Decimals="2" Subcolumns="1">
<Title>HD</Title>
<Subcolumn>
<d>28</d>
<d>18</d>
<d/>
<d>32</d>
<d>24</d>
<d>13</d>
<d>16</d>
<d>35</d>
<d>23</d>
<d>26</d>
<d>24</d>
<d>25</d>
<d>13</d>
<d>21</d>
<d>15</d>
<d>16</d>
<d>18</d>
</Subcolumn>
</YColumn>
<YColumn Width="81" Decimals="2" Subcolumns="1">
<Title>PD</Title>
<Subcolumn>
<d>20</d>
<d>23</d>
<d>24</d>
<d>22</d>
<d>51</d>
<d>19</d>
<d>30</d>
<d>31</d>
<d>20</d>
<d>35</d>
</Subcolumn>
</YColumn>
</Table>
<Table ID="Table51" XFormat="none" TableType="OneWay">
<Title>FibtemMCF</Title>
<YColumn Width="81" Decimals="2" Subcolumns="1">
<Title>HC</Title>
<Subcolumn>
<d>10</d>
<d>13</d>
<d>13</d>
<d>19</d>
<d>12</d>
<d>16</d>
<d>28</d>
<d>34</d>
<d>16</d>
<d>16</d>
</Subcolumn>
</YColumn>
<YColumn Width="81" Decimals="3" Subcolumns="1">
<Title>CKD5</Title>
<Subcolumn>
<d>29</d>
<d>27</d>
<d>47</d>
<d>31</d>
<d>23</d>
<d>25</d>
<d>20</d>
<d>22</d>
<d>16</d>
</Subcolumn>
</YColumn>
<YColumn Width="81" Decimals="2" Subcolumns="1">
<Title>HD</Title>
<Subcolumn>
<d>31</d>
<d>19</d>
<d/>
<d>34</d>
<d>26</d>
<d>14</d>
<d>16</d>
<d>35</d>
<d>31</d>
<d>30</d>
<d>28</d>
<d>28</d>
<d>13</d>
<d>23</d>
<d>15</d>
<d>16</d>
<d>19</d>
</Subcolumn>
</YColumn>
<YColumn Width="81" Decimals="2" Subcolumns="1">
<Title>PD</Title>
<Subcolumn>
<d>22</d>
<d>24</d>
<d>25</d>
<d>22</d>
<d>57</d>
<d>19</d>
<d>31</d>
<d>32</d>
<d>22</d>
<d>37</d>
</Subcolumn>
</YColumn>
</Table>
<Table ID="Table52" XFormat="none" TableType="OneWay">
<Title>FibtemML</Title>
<YColumn Width="81" Decimals="2" Subcolumns="1">
<Title>HC</Title>
<Subcolumn>
<d>5</d>
<d>1</d>
<d>4</d>
<d>0</d>
<d>2</d>
<d>24</d>
<d>4</d>
<d>8</d>
<d>2</d>
<d>6</d>
</Subcolumn>
</YColumn>
<YColumn Width="81" Decimals="3" Subcolumns="1">
<Title>CKD5</Title>
<Subcolumn>
<d>0</d>
<d>0</d>
<d>0</d>
<d>4</d>
<d>5</d>
<d>0</d>
<d>0</d>
<d>0</d>
<d>9</d>
</Subcolumn>
</YColumn>
<YColumn Width="81" Decimals="2" Subcolumns="1">
<Title>HD</Title>
<Subcolumn>
<d>1</d>
<d>1</d>
<d/>
<d>1</d>
<d>0</d>
<d>0</d>
<d>3</d>
<d>4</d>
<d>14</d>
<d>0</d>
<d>0</d>
<d>1</d>
<d>0</d>
<d>0</d>
<d>2</d>
<d>1</d>
<d>0</d>
</Subcolumn>
</YColumn>
<YColumn Width="81" Decimals="2" Subcolumns="1">
<Title>PD</Title>
<Subcolumn>
<d>0</d>
<d>0</d>
<d>0</d>
<d>3</d>
<d>11</d>
<d>0</d>
<d>1</d>
<d>0</d>
<d>0</d>
<d>8</d>
</Subcolumn>
</YColumn>
</Table>
<Table ID="Table53" XFormat="none" TableType="OneWay">
<Title>AptemML</Title>
<YColumn Width="81" Decimals="2" Subcolumns="1">
<Title>HC</Title>
<Subcolumn>
<d/>
<d>7</d>
<d>4</d>
<d>7</d>
<d>3</d>
<d>13</d>
<d>13</d>
<d>5</d>
<d>13</d>
<d>17</d>
</Subcolumn>
</YColumn>
<YColumn Width="81" Decimals="3" Subcolumns="1">
<Title>CKD5</Title>
<Subcolumn>
<d>11</d>
<d>1</d>
<d>10</d>
<d>6</d>
<d>6</d>
<d>9</d>
<d>11</d>
<d>7</d>
<d>16</d>
</Subcolumn>
</YColumn>
<YColumn Width="81" Decimals="2" Subcolumns="1">
<Title>HD</Title>
<Subcolumn>
<d>9</d>
<d>8</d>
<d>7</d>
<d>10</d>
<d>2</d>
<d>10</d>
<d>12</d>
<d>9</d>
<d>7</d>
<d>4</d>
<d>0</d>
<d>0</d>
<d/>
<d>9</d>
<d>6</d>
<d>2</d>
<d>9</d>
</Subcolumn>
</YColumn>
<YColumn Width="81" Decimals="2" Subcolumns="1">
<Title>PD</Title>
<Subcolumn>
<d>2</d>
<d>2</d>
<d>1</d>
<d>16</d>
<d>11</d>
<d>8</d>
<d>0</d>
<d>10</d>
<d>6</d>
<d>9</d>
</Subcolumn>
</YColumn>
</Table>
<Table ID="Table70" XFormat="none" TableType="OneWay">
<Title>Alter</Title>
<YColumn Width="81" Decimals="2" Subcolumns="1">
<Title>HC</Title>
<Subcolumn>
<d>49</d>
<d>52</d>
<d>41</d>
<d>46</d>
<d>32</d>
<d>31</d>
<d>41</d>
<d>55</d>
<d>57</d>
<d>45</d>
</Subcolumn>
</YColumn>
<YColumn Width="81" Decimals="3" Subcolumns="1">
<Title>CKD5</Title>
<Subcolumn>
<d>50</d>
<d>45</d>
<d>27</d>
<d>28</d>
<d>24</d>
<d>45</d>
<d>58</d>
<d>50</d>
<d>70</d>
<d>18</d>
</Subcolumn>
</YColumn>
<YColumn Width="81" Decimals="2" Subcolumns="1">
<Title>HD</Title>
<Subcolumn>
<d>43</d>
<d>56</d>
<d>55</d>
<d>77</d>
<d>67</d>
<d>29</d>
<d>45</d>
<d>37</d>
<d>46</d>
<d>43</d>
<d>58</d>
<d>46</d>
<d>58</d>
<d>63</d>
<d>57</d>
<d>49</d>
<d>57</d>
<d>53</d>
<d>36</d>
<d>40</d>
</Subcolumn>
</YColumn>
<YColumn Width="81" Decimals="2" Subcolumns="1">
<Title>PD</Title>
<Subcolumn>
<d>37</d>
<d>47</d>
<d>30</d>
<d>35</d>
<d>56</d>
<d>59</d>
<d>46</d>
<d>35</d>
<d>23</d>
<d>48</d>
</Subcolumn>
</YColumn>
</Table>
<Table ID="Table77" XFormat="none" TableType="OneWay">
<Title>Clot lysis time</Title>
<YColumn Width="81" Decimals="2" Subcolumns="1">
<Title>HC</Title>
<Subcolumn>
<d>59,94</d>
<d>43,76</d>
<d>52,25</d>
<d>42,66</d>
<d>60,42</d>
<d>52,64</d>
<d>56,57</d>
<d>72,99</d>
<d>51,2</d>
<d>67,47</d>
</Subcolumn>
</YColumn>
<YColumn Width="81" Decimals="2" Subcolumns="1">
<Title>CKD5</Title>
<Subcolumn>
<d>53,87</d>
<d>70,58</d>
<d>95,69</d>
<d>73,18</d>
<d>78,92</d>
<d>78,16</d>
<d>72,19</d>
<d>63,86</d>
<d>78,71</d>
<d>70,84</d>
</Subcolumn>
</YColumn>
<YColumn Width="81" Decimals="2" Subcolumns="1">
<Title>HD</Title>
<Subcolumn>
<d>75,39</d>
<d>91,49</d>
<d>89,75</d>
<d>77,69</d>
<d/>
<d>66,37</d>
<d>71,8</d>
<d>65,24</d>
<d>77,03</d>
<d>103,91</d>
<d>83,13</d>
<d>92,2</d>
<d>82,78</d>
<d>80,6</d>
<d>65,42</d>
<d>82,74</d>
<d>55</d>
<d>85,52</d>
<d>87,82</d>
</Subcolumn>
</YColumn>
<YColumn Width="81" Decimals="2" Subcolumns="1">
<Title>PD</Title>
<Subcolumn>
<d>66,27</d>
<d>90,55</d>
<d>107,47</d>
<d>82,77</d>
<d>73,1</d>
<d>103,39</d>
<d>108,93</d>
<d>82,4</d>
<d>103,59</d>
<d>75,23</d>
</Subcolumn>
</YColumn>
</Table>
<Table ID="Table79" XFormat="none" TableType="OneWay">
<Title>Lagtime</Title>
<YColumn Width="81" Decimals="2" Subcolumns="1">
<Title>HC </Title>
<Subcolumn>
<d>1,67</d>
<d>1,67</d>
<d>1,67</d>
<d>1,33</d>
<d>1,67</d>
<d>1,33</d>
<d>2,33</d>
<d>1,67</d>
<d>1,67</d>
<d>2</d>
</Subcolumn>
</YColumn>
<YColumn Width="81" Decimals="2" Subcolumns="1">
<Title>CKD5</Title>
<Subcolumn>
<d>6</d>
<d>3</d>
<d>2,33</d>
<d>2,33</d>
<d>2,33</d>
<d>2,67</d>
<d>2</d>
<d>2</d>
<d>3</d>
<d>2,33</d>
</Subcolumn>
</YColumn>
<YColumn Width="81" Decimals="2" Subcolumns="1">
<Title>HD</Title>
<Subcolumn>
<d>2,33</d>
<d>3,33</d>
<d>4,67</d>
<d>2,67</d>
<d/>
<d>3,33</d>
<d>3</d>
<d>3,67</d>
<d>2,33</d>
<d>6</d>
<d>2,33</d>
<d>2,33</d>
<d>2,33</d>
<d>3,33</d>
<d>2</d>
<d>4,67</d>
<d>2</d>
<d>3,33</d>
<d>3</d>
</Subcolumn>
</YColumn>
<YColumn Width="81" Decimals="2" Subcolumns="1">
<Title>PD</Title>
<Subcolumn>
<d>2</d>
<d>3</d>
<d>2,33</d>
<d>1,67</d>
<d>2</d>
<d>6,67</d>
<d>3,67</d>
<d>3</d>
<d>2</d>
<d>2,67</d>
</Subcolumn>
</YColumn>
</Table>
<Table ID="Table80" XFormat="none" TableType="OneWay">
<Title>Peak</Title>
<YColumn Width="81" Decimals="0" Subcolumns="1">
<Title>HC</Title>
<Subcolumn>
<d>226</d>
<d>220</d>
<d>105</d>
<d>310</d>
<d>290</d>
<d>225</d>
<d>258</d>
<d>347</d>
<d>98</d>
<d>119</d>
</Subcolumn>
</YColumn>
<YColumn Width="81" Decimals="0" Subcolumns="1">
<Title>CKD5</Title>
<Subcolumn>
<d>35</d>
<d>40</d>
<d>221</d>
<d>111</d>
<d>232</d>
<d>194</d>
<d>156</d>
<d>220</d>
<d>75</d>
<d>99</d>
</Subcolumn>
</YColumn>
<YColumn Width="81" Decimals="0" Subcolumns="1">
<Title>HD</Title>
<Subcolumn>
<d>115</d>
<d>127</d>
<d>84</d>
<d>171</d>
<d/>
<d>57</d>
<d>120</d>
<d>218</d>
<d>65</d>
<d>35</d>
<d>97</d>
<d>86</d>
<d>131</d>
<d>128</d>
<d>172</d>
<d>59</d>
<d>207</d>
<d>90</d>
<d>232</d>
</Subcolumn>
</YColumn>
<YColumn Width="81" Decimals="0" Subcolumns="1">
<Title>PD</Title>
<Subcolumn>
<d>143</d>
<d>84</d>
<d>166</d>
<d>183</d>
<d>212</d>
<d>18</d>
<d>246</d>
<d>43</d>
<d>172</d>
<d>116</d>
</Subcolumn>
</YColumn>
</Table>
<Table ID="Table81" XFormat="none" TableType="OneWay">
<Title>Endogenous Thrombin Potential</Title>
<YColumn Width="81" Decimals="0" Subcolumns="1">
<Title>HC</Title>
<Subcolumn>
<d>952</d>
<d>911</d>
<d>491</d>
<d>1139</d>
<d>971</d>
<d>842</d>
<d>1077</d>
<d>1226</d>
<d>440</d>
<d>535</d>
</Subcolumn>
</YColumn>
<YColumn Width="81" Decimals="0" Subcolumns="1">
<Title>CKD5</Title>
<Subcolumn>
<d>155</d>
<d>165</d>
<d>835</d>
<d>539</d>
<d>694</d>
<d>879</d>
<d>577</d>
<d>895</d>
<d>377</d>
<d>427</d>
</Subcolumn>
</YColumn>
<YColumn Width="81" Decimals="0" Subcolumns="1">
<Title>HD</Title>
<Subcolumn>
<d>517</d>
<d>582</d>
<d>326</d>
<d>745</d>
<d/>
<d>244</d>
<d>447</d>
<d>815</d>
<d>273</d>
<d>162</d>
<d>458</d>
<d>365</d>
<d>555</d>
<d>510</d>
<d>630</d>
<d>268</d>
<d>1025</d>
<d>494</d>
<d>972</d>
</Subcolumn>
</YColumn>
<YColumn Width="81" Decimals="0" Subcolumns="1">
<Title>PD</Title>
<Subcolumn>
<d>643</d>
<d>384</d>
<d>567</d>
<d>698</d>
<d>773</d>
<d>136</d>
<d>829</d>
<d>209</d>
<d>788</d>
<d>503</d>
</Subcolumn>
</YColumn>
</Table>
<Table ID="Table82" XFormat="none" TableType="OneWay">
<Title>Velocity Index</Title>
<YColumn Width="81" Decimals="0" Subcolumns="1">
<Title>HC</Title>
<Subcolumn>
<d>113</d>
<d>110</d>
<d>45</d>
<d>155</d>
<d>145</d>
<d>112</d>
<d>129</d>
<d>208</d>
<d>42</d>
<d>51</d>
</Subcolumn>
</YColumn>
<YColumn Width="81" Decimals="0" Subcolumns="1">
<Title>CKD5</Title>
<Subcolumn>
<d>15</d>
<d>17</d>
<d>110</d>
<d>42</d>
<d>139</d>
<d>73</d>
<d>67</d>
<d>110</d>
<d>25</d>
<d>37</d>
</Subcolumn>
</YColumn>
<YColumn Width="81" Decimals="0" Subcolumns="1">
<Title>HD</Title>
<Subcolumn>
<d>43</d>
<d>54</d>
<d>42</d>
<d>86</d>
<d/>
<d>24</d>
<d>60</d>
<d>109</d>
<d>28</d>
<d>12</d>
<d>36</d>
<d>37</d>
<d>49</d>
<d>55</d>
<d>86</d>
<d>22</d>
<d>103</d>
<d>30</d>
<d>116</d>
</Subcolumn>
</YColumn>
<YColumn Width="81" Decimals="0" Subcolumns="1">
<Title>PD</Title>
<Subcolumn>
<d>54</d>
<d>31</d>
<d>71</d>
<d>79</d>
<d>106</d>
<d>6</d>
<d>123</d>
<d>13</d>
<d>74</d>
<d>44</d>
</Subcolumn>
</YColumn>
</Table>
</GraphPadPrismFile>
	<xsl:template match="ps:Info">
		<a><xsl:attribute name="name"><xsl:value-of select="@ID"/></xsl:attribute></a>
		<table border="0">
			<tr><td><xsl:apply-templates select="ps:Title"/> </td><td width="20"></td><td><b>Notes</b></td></tr>
			<tr><td valign="top">
					<table BORDER="1" CELLSPACING="0">
						<tr><th>Constant</th><th>Name</th></tr>
						<xsl:for-each select="ps:Constant">
							<tr>
								<td><xsl:apply-templates select="ps:Name"/></td>
								<td><xsl:apply-templates select="ps:Value"/> </td>
							</tr>
						</xsl:for-each>
					</table>
				</td>
				<td width="20">
				</td>
				<td valign="top">
					<xsl:apply-templates select="ps:Notes"/>
				</td></tr>
		</table>
	</xsl:template>
	<xsl:template match="ps:GraphPadPrismFile">
		<HTML>
			<BODY>
				<xsl:variable name="Chars" select="'ABCDEFGHIJKLMNOPQRSTUVWXYZ'"/>
				<font color="#999999">
					<p align="center">This file can be opened by <a href="http://www.graphpad.com">GraphPad</a> Prism (version 
	<xsl:value-of select="@PrismXMLVersion"/> or later). </p></font><hr/>
         This file contains <xsl:value-of select="count(ps:Table)"/> data tables and 
	<xsl:value-of select="count(ps:Info)+count(ps:Table/ps:Info)"/> info tables:

	<dir>
					<xsl:for-each select="ps:Info">
						<li>
							<a>
								<xsl:attribute name="href">#<xsl:value-of select="@ID"/></xsl:attribute>
								<xsl:apply-templates select="ps:Title"/>
							</a>
						</li>
					</xsl:for-each>
					<xsl:for-each select="ps:Table">
						<li>
							<a>
								<xsl:attribute name="href">#<xsl:value-of select="@ID"/></xsl:attribute>
								<xsl:apply-templates select="ps:Title"/>
							</a>
							<dir>
								<xsl:for-each select="ps:Info">
									<li>
										<a>
											<xsl:attribute name="href">#<xsl:value-of select="@ID"/></xsl:attribute>
											<xsl:apply-templates select="ps:Title"/>
										</a>
									</li>
								</xsl:for-each>
							</dir>
						</li>
					</xsl:for-each>
				</dir>
				<hr/>
				<xsl:apply-templates select="ps:Info"/>
				<br/>
				<hr/>
				<br/>
				<xsl:for-each select="ps:Table">
					<xsl:apply-templates select="ps:Title"/>
					<a><xsl:attribute name="name"><xsl:value-of select="@ID"/></xsl:attribute></a>
					<xsl:variable name="width" select="100 div count (*/ps:Subcolumn)"/>
					<xsl:variable name="xFormat" select="./@XFormat"/>
					<xsl:variable name="yFormat" select="./@YFormat"/>
					<xsl:variable name="nRepl" select="./@replicates"/>
					<xsl:variable name="isXSubcol" select="boolean($xFormat='error' or count(ps:XColumn/ps:Subcolumn/ps:Title)&gt;0)"/>
					<xsl:variable name="isYSubcol" select="boolean(($yFormat='replicates'and ./@Replicates&gt;1) or 
						 ($yFormat!='text'and $yFormat!='replicates') or 
						count(ps:YColumn/ps:Subcolumn/ps:Title)&gt;0)"/>
					<TABLE BORDER="1" CELLSPACING="0">
						<TR>
							<xsl:for-each select="ps:RowTitlesColumn">
								<TD align="center">
									<xsl:attribute name="rowspan">
										<xsl:if test="$isXSubcol or $isYSubcol">2</xsl:if>
									</xsl:attribute><BR/>
								</TD>
							</xsl:for-each>
							<xsl:for-each select="ps:XColumn">
								<TD align="center">
									<xsl:attribute name="rowspan">
										<xsl:if test="$isYSubcol and not($isXSubcol)">2</xsl:if>
									</xsl:attribute>
									<xsl:attribute name="colspan"><xsl:value-of select="./@Subcolumns"/></xsl:attribute>
					 
					<xsl:apply-templates select="ps:Title"/>
									<xsl:if test="count(ps:Title)=0 or ps:Title=''">X-Title</xsl:if>				
					 
				</TD>
							</xsl:for-each>
							<xsl:for-each select="ps:YColumn">
								<xsl:variable name="DefColName2" select="(position()-1) mod 26"/>
								<xsl:variable name="DefColName1" select="(position()-1-$DefColName2) div 26"/>
								<TD align="center">
									<xsl:attribute name="colspan"><xsl:value-of select="./@Subcolumns"/></xsl:attribute>
									<xsl:attribute name="rowspan">
										<xsl:if test="$isXSubcol and not($isYSubcol)">2</xsl:if>
									</xsl:attribute>
					 
					<xsl:apply-templates select="ps:Title"/>
									<xsl:if test="count(ps:Title)=0 or ps:Title=''">
										<xsl:value-of select="'Data Set-'"/>
										<xsl:if test="$DefColName1 &gt; 0">
											<xsl:value-of select="substring($Chars,$DefColName1,1)"/>
										</xsl:if>
										<xsl:value-of select="substring($Chars,$DefColName2+1,1)"/>
									</xsl:if>
					 				
	   			</TD>
							</xsl:for-each>
						</TR>
						<xsl:if test="$isXSubcol or $isYSubcol">
							<TR>
								<xsl:if test="$isXSubcol">
									<xsl:for-each select="ps:XColumn">
										<xsl:for-each select="ps:Subcolumn">
											<TD align="center"> 
					 
					<xsl:apply-templates select="ps:Title"/>
												<xsl:if test="count(ps:Title)=0 or ps:Title=''">
													<xsl:choose>
														<xsl:when test="position()=1"><B>X</B></xsl:when>
														<xsl:when test="position()=2"><B>Err.Bar</B></xsl:when>
													</xsl:choose>
												</xsl:if>				
					 
				</TD>
										</xsl:for-each>
									</xsl:for-each>
								</xsl:if>
								<xsl:if test="$isYSubcol">
									<xsl:for-each select="ps:YColumn">
										<xsl:variable name="DefColName2" select="(position()-1) mod 26"/>
										<xsl:variable name="DefColName1" select="(position()-1-$DefColName2) div 26"/>
										<xsl:for-each select="ps:Subcolumn">
											<TD align="center">
					 
					<xsl:apply-templates select="ps:Title"/>
												<xsl:if test="count(ps:Title)=0 or ps:Title=''">
													<xsl:if test="$yFormat='replicates' or $yFormat='text'">
														<B>
															<xsl:if test="$DefColName1 &gt; 0">
																<xsl:value-of select="substring($Chars,$DefColName1,1)"/>
															</xsl:if>
															<xsl:value-of select="substring($Chars,$DefColName2+1,1)"/>:Y<xsl:value-of select="position()"/>
														</B>
													</xsl:if>
													<xsl:if test="$yFormat!='replicates' and $yFormat!='text'">
														<xsl:if test="not($yFormat='replicates' or $yFormat='text')">
															<xsl:if test="position()=1"><B>Mean</B></xsl:if>
															<xsl:if test="position()!=1">
																<xsl:choose>
																	<xsl:when test="$yFormat='SD'">
																		<B>SD</B>
																	</xsl:when>
																	<xsl:when test="$yFormat='SE'">
																		<B>SEM</B>
																	</xsl:when>
																	<xsl:when test="$yFormat='CV'">
																		<B>%CV</B>
																	</xsl:when>
																	<xsl:when test="$yFormat='SDN'">
																		<xsl:if test="position()=2"><B>SD</B></xsl:if>
																		<xsl:if test="position()=3"><B>N</B></xsl:if>
																	</xsl:when>
																	<xsl:when test="$yFormat='SEN'">
																		<xsl:if test="position()=2"><B>SEM</B></xsl:if>
																		<xsl:if test="position()=3"><B>N</B></xsl:if>
																	</xsl:when>
																	<xsl:when test="$yFormat='CVN'">
																		<xsl:if test="position()=2"><B>%CV</B></xsl:if>
																		<xsl:if test="position()=3"><B>N</B></xsl:if>
																	</xsl:when>
																	<xsl:when test="$yFormat='low-high'">
																		<xsl:if test="position()=2"><B>+Error</B></xsl:if>
																		<xsl:if test="position()=3"><B>-Error</B></xsl:if>
																	</xsl:when>
																	<xsl:when test="$yFormat='upper-lower-limits'">
																		<xsl:if test="position()=2"><B>UpperLimit</B></xsl:if>
																		<xsl:if test="position()=3"><B>LowerLimit</B></xsl:if>
																	</xsl:when>
																</xsl:choose>
															</xsl:if>
														</xsl:if>
													</xsl:if>
												</xsl:if>
					 				
	   			</TD>
										</xsl:for-each>
									</xsl:for-each>
								</xsl:if>
							</TR>
						</xsl:if>
						<TR>
							<xsl:for-each select="ps:RowTitlesColumn/ps:Subcolumn">
								<td valign="top" nowrap="1">
									<xsl:attribute name="width"><xsl:value-of select="$width"/>%</xsl:attribute>
									<xsl:apply-templates select="ps:d"/>
									<xsl:if test="count(ps:d)=0"><br/></xsl:if>
								</td>
							</xsl:for-each>
							<xsl:for-each select="ps:XColumn/ps:Subcolumn">
								<td valign="top" nowrap="1">
									<xsl:attribute name="width"><xsl:value-of select="$width"/>%</xsl:attribute>
									<xsl:apply-templates select="ps:d"/>
									<xsl:if test="count(ps:d)=0"><br/></xsl:if>
								</td>
							</xsl:for-each>
							<xsl:for-each select="ps:YColumn/ps:Subcolumn">
								<td valign="top" nowrap="1">
									<xsl:attribute name="width"><xsl:value-of select="$width"/>%</xsl:attribute>
									<xsl:apply-templates select="ps:d"/>
									<xsl:if test="count(ps:d)=0"><br/></xsl:if>
								</td>
							</xsl:for-each>
						</TR>
					</TABLE>
					<br/>
					<xsl:apply-templates select="ps:Info"/>
					<br/>
					<hr/>
					<br/>
				</xsl:for-each>
			</BODY>
		</HTML>
	</xsl:template>
	<xsl:template match="ps:d">
		<xsl:choose>
			<xsl:when test="@Excluded and string-length(text())">
				<font color="#0000ee">
					<xsl:apply-templates select="node()"/>*		
		    </font>
			</xsl:when>
			<xsl:otherwise>
				<xsl:apply-templates select="node()"/>
			</xsl:otherwise>
		</xsl:choose>
		<xsl:if test="position()!=last()"><br/></xsl:if>
	</xsl:template>
	<xsl:template match="ps:Title">
		<b><xsl:apply-templates select="node()"/></b>
	</xsl:template>
	<xsl:template match="node()">
		<xsl:copy>
			<xsl:apply-templates select="node()"/>
		</xsl:copy>
	</xsl:template>
	<xsl:template match="ps:Font">
		<font>
			<xsl:if test="@Size">
				<xsl:attribute name="STYLE">font-size:<xsl:value-of select="@Size"/>pt</xsl:attribute>
			</xsl:if>
			<xsl:copy-of select="@*"/>
			<xsl:apply-templates select="node()"/>
		</font>
	</xsl:template>
	<xsl:template match="/">
		<HTML>
			<BODY>
				<xsl:apply-templates select="//ps:GraphPadPrismFile"/>
			</BODY>
		</HTML>
	</xsl:template>
</xsl:stylesheet>
